# Supplementary material for: Investigation of the adolescent female breast transcriptome and the impact of obesity
Source: Breast Cancer Res. 2020 May 11;22:44. doi: 10.1186/s13058-020-01279-6 (PMC7216667; doi:10.1186/s13058-020-01279-6)
Supplement: Supplementary file 1 — Additional file 1: Table S1. Demographics associated with each sample, the source of the tissue (Boston Children’s Hospital, Baystate Medical Center, or the Cooperative Human Tissue Network), and the CIBERSORT-estimated fraction of adipocytes in each sample. Red indicates higher proportion of adipocytes and blue indicates lower proportion of adipocytes. Hisp = Hispanic, Cau = Caucasian, AA = African American. Table S2. Nanostring custom codeset panel of 69 genes. Table S3. Datasets utilized in the CIBERSORT deconvolution analysis. Table S4. Demographic characteristics and sample IDs for GTEx adult breast tissue and adult subcutaneous adipose tissue samples used in comparisons with ADOL RNA-seq data. Table S5. Mouse, rat, and macaque datasets used in cross-species comparisons and presented in Fig. 2. Table S6. List of genes (n=43) with high expression (in top 500) in breast tissue samples from ADOL, adult women, mouse, rat, and macaque. Table S7. Genes differentially expressed in OB compared with NOB ADOL breast tissue samples. Table S8. Upstream regulators identified by IPA with absolute Z-scores >1. Regulators mentioned in main text are in bold. Red - inflammatory, blue - estrogen signaling, purple - growth factors. [file 13058_2020_1279_MOESM1_ESM.xlsx]

## Sheet: Supp T1
Demographics associated with each sample, the source of the tissue (Boston Children's Hospital, Baystate Medical Center, or the Cooperative Human Tissue Network), and the CIBERSORT-estimated fraction of adipocytes in each sample.
Red indicates high proportion of adipocytes and blue indicates low proportion of adipocytes. Hisp = Hispanic, Cau = Caucasian, AA = African American.
	Sample ID	Race	Age (yrs)	BMI (kg/m2)	Source	Estimated Fraction Adipocytes	Comments
Non-Overweight/Obese	1	hisp	19	19	Baystate	0.00819509	parous
Subjects	2	cau	16	21	Boston	0.0227227	samples 2 and 6 are from same subject; L and R breast, respectively
	3	cau	17	23.8	Boston	0.0145255	samples 3 and 21 are from same subject; L and R breast, respectively
	4	cau	18	23	CHTN	0.0251834	bilateral mammoplasty for gender reassignment
	5	hisp	17	23.8	Boston	0.0590104
	6	cau	16	21	Boston	0.0292568
	7	AA	18	20.5	CHTN	0.0302925	parity unknown
	8	cau	18	23	Baystate	0.0652936
	9	cau	15	22.5	CHTN	0.0952402	surgery for juvenile fibroadenoma
	10	hisp	18	22	Baystate	0.160024
	11	cau	20	26	CHTN	0.228773
	12	hisp	17	23.9	Boston	0.119697
	13	cau	16	20.9	CHTN	0.232757
	14	cau	14	24	Baystate	0.0815546
	15	cau	18	24.7	Baystate	0.215279
	16	cau	19	24	Baystate	0.162122
	17	AA	21	22.3	CHTN	0.465296
	18	cau	21	27	CHTN	0.42336
	19	hisp	17	21	Baystate	0.329308	parous
	20	hisp	18	25	Boston	0.376008
	21	cau	17	24.3	Boston	0.55066
	22	cau	19	23	Baystate	0.43564
	23	cau	19	26.8	Baystate	0.77036
	24	cau	16	22	Baystate	0.577559
	25	hisp	17	23.7	Boston	0.68393	samples 25 and 28 are from same subject; L and R breast, respectively
	26	cau	19	21.7	Baystate	0.721127
	27	cau	18	25	Baystate	0.815688
	28	hisp	17	23.7	Boston	0.68936
	29	cau	17	24	Baystate	0.812393
	30	AA	17	26	Baystate	0.455842
	31	cau	19	26	Baystate	0.640006
Overweight/Obese	51	AA	14	29	CHTN	0.298773
Subjects	32	cau	15	30	Boston	0.0355985	samples 30 and 34 are from same subject; L and R breast, respectively
	35	cau	15	27.6	CHTN	0.0276716
	36	cau	15	30	Boston	0.0244706
	39	unk	15	40	CHTN	0.0984572
	40	AA	15	26.6	CHTN	0.0474693
	46	AA	15	28.9	CHTN	0.0584219
	48	cau	16	30.2	Baystate	0.105966
	58	AA	16	30	CHTN	0.712102
	61	AA	16	27	CHTN	0.731983
	62	hisp	16	29	CHTN	0.568721
	34	AA	17	28	Baystate	0.0415433
	45	AA	17	34	Baystate	0.0578637
	60	hisp	17	27	Baystate	0.644106
	33	cau	18	29	Baystate	0.0488099
	37	cau	18	39.3	Boston	0.0839709	samples 35 and 55 are from same subject; L and R breast, respectively
	38	hisp	18	39.3	Baystate	0.0545636
	47	AA	18	30.3	CHTN	0.156321
	53	cau	18	32.9	CHTN	0.0549342
	55	cau	18	41	Boston	0.644171
	56	cau	18	39	Boston	0.664849
	57	cau	18	34	Baystate	0.597354
	49	hisp	19	28.4	Boston	0.396872	subjects 47 and 48 are sisters
	41	AA	20	36.2	CHTN	0.116202
	44	cau	20	36.1	CHTN	0.109113
	50	hisp	21	27.8	Boston	0.324139
	52	unk	21	34.9	Baystate	0.128313
	42	AA	23	31.2	Baystate	0.117413
	43	hisp	23	29	Baystate	0.131057
	54	unk	23	32.3	Baystate	0.619705
	59	unk	23	37	Baystate	0.628999

## Sheet: Supp T2
Nanostring Custom Codeset Gene Panel (n=69)
ACTA2
ADAM12
ADAM17
ADAM9
ADIPOQ
AR
AREG
CDK18
CDKN3
CTNNB1
CYP19A1
CYP27A1
CYP7B1
EGF
EGFR
EPCAM
ERBB2
ERBB3
ERBB4
EREG
ESR1
ESR2
FGF10
FGF7
FGFR2
GH1
GHR
GPER1
HGF
HSD17B1
HSD17B2
HSD17B7
IGF1
IGF1R
IGF2
IL6ST
JAK2
KRT18
LEP
LIF
LIFR
MMP14
NCOA1
NCOA2
NCOA3
NGFR
NR3C1
NRG1
OSM
OSMR
PGR
Plk2
PRL
PRLR
PTHLH
RHBDF2
STAT5A
STAT5B
STS
TGFA
TIMP1
TIMP3
TIMP4
TNF
VDR
VIM
WNT1
WNT6
WNT7B

## Sheet: Supp T3
Data Utilized in CIBERSORT Deconvolution Analysis
Sample Name	Cell Type	GEO Accession
packed D0 cells, rep1	Adipocyte	GSM3163085
packed D0 cells, rep2	Adipocyte	GSM3163086
packed D0 cells, rep3	Adipocyte	GSM3163087
packed D0 cells, rep4	Adipocyte	GSM3163088
packed D0 cells, rep5	Adipocyte	GSM3163089
53-5cm	Mammary Fibroblast	GSM2210919
55-5cm	Mammary Fibroblast	GSM2210922
60-5cm	Mammary Fibroblast	GSM2210925
N1_Normal-MatureLuminal_Vehicle_24 hours_13-12ML_veh_RNA-seq	Mammary Epithelial Cell	GSM2650091
N2_Normal-MatureLuminal_Vehicle_24 hours_13-80ML_veh_RNA-seq	Mammary Epithelial Cell	GSM2650093
N3_Normal-MatureLuminal_Vehicle_24 hours_12-36ML_veh_RNA-seq	Mammary Epithelial Cell	GSM2650095
N4_Normal-MatureLuminal_Vehicle_24 hours_12-38ML_veh_RNA-seq	Mammary Epithelial Cell	GSM2650097
N5_Normal-MatureLuminal_Vehicle_24 hours_12-52ML_veh_RNA-seq	Mammary Epithelial Cell	GSM2650099
N6-1_Normal-MatureLuminal_Vehicle_24 hours_13-79ML_veh_RNA-seq	Mammary Epithelial Cell	GSM2650102
N6-2_Normal-MatureLuminal_Vehicle_24 hours_13-79MLveh-DC1219_S6_R1_RNA-seq	Mammary Epithelial Cell	GSM2650104
N7-1_Normal-MatureLuminal_Vehicle_24 hours_13-89ML_veh_RNA-seq	Mammary Epithelial Cell	GSM2650106
N7-2_Normal-MatureLuminal_Vehicle_24 hours_13-89MLveh-DC1219_RNA-seq	Mammary Epithelial Cell	GSM2650108
HMVEC_BL_1	Microvascular Endothelial Cell	GSM1917073
HMVEC_BL_2	Microvascular Endothelial Cell	GSM1917074
HMVEC_BL_3	Microvascular Endothelial Cell	GSM1917075
NAIVE_1	T-cell (CD4+)	GSM1414742
NAIVE_2	T-cell (CD4+)	GSM1414743
NAIVE_3	T-cell (CD4+)	GSM1414744
NAIVE_4	T-cell (CD4+)	GSM1414745
HMDM Mac rep1	Macrophage	GSM1338794
HMDM Mac rep2	Macrophage	GSM1338795
HMDM M1 rep1	Macrophage	GSM1338796
HMDM M1 rep2	Macrophage	GSM1338797
HMDM M2 rep1	Macrophage	GSM1338798
HMDM M2 rep2	Macrophage	GSM1338799
HMDM MAC rep3	Macrophage	GSM1925959
HMDM M1 rep3	Macrophage	GSM1925960
HMDM M2 rep3	Macrophage	GSM1925961

## Sheet: Supp T4 
GTEx Samples Utilized for Comparision with Adolescent Breast RNA-seq Data
Breast Tissue
Sample ID	Tissue	Sex	Age
GTEX-11EM3-1326-SM-5N9C6	Breast - Mammary Tissue	F	20-29
GTEX-133LE-1726-SM-5K7VQ	Breast - Mammary Tissue	F	20-29
GTEX-13FTX-1126-SM-5N9EN	Breast - Mammary Tissue	F	20-29
GTEX-14BMU-1626-SM-5TDE7	Breast - Mammary Tissue	F	20-29
GTEX-15DCZ-0726-SM-69LOV	Breast - Mammary Tissue	F	20-29
GTEX-15EOM-5019-SM-793DK	Breast - Mammary Tissue	F	20-29
GTEX-15ER7-1626-SM-6PAMZ	Breast - Mammary Tissue	F	20-29
GTEX-RU1J-0626-SM-4WAWY	Breast - Mammary Tissue	F	20-29
GTEX-T2IS-1526-SM-32QPR	Breast - Mammary Tissue	F	20-29
GTEX-T5JW-2026-SM-4DM63	Breast - Mammary Tissue	F	20-29
GTEX-11P81-1926-SM-5BC53	Breast - Mammary Tissue	F	30-39
GTEX-15FZZ-0726-SM-7KUFZ	Breast - Mammary Tissue	F	30-39
GTEX-16BQI-1026-SM-7KUEA	Breast - Mammary Tissue	F	30-39
GTEX-17HG3-0126-SM-7IGNH	Breast - Mammary Tissue	F	30-39
GTEX-18D9A-1526-SM-7LG4J	Breast - Mammary Tissue	F	30-39
GTEX-1AMEY-1026-SM-718AA	Breast - Mammary Tissue	F	30-39
GTEX-QDT8-0626-SM-48TYW	Breast - Mammary Tissue	F	30-39
GTEX-U3ZN-1926-SM-4DXSG	Breast - Mammary Tissue	F	30-39
GTEX-XUZC-1626-SM-4BRVP	Breast - Mammary Tissue	F	30-39
GTEX-ZXES-0826-SM-5E43C	Breast - Mammary Tissue	F	30-39
GTEX-12WSK-2226-SM-5GCO5	Breast - Mammary Tissue	F	40-49
GTEX-12ZZX-1126-SM-5EGKB	Breast - Mammary Tissue	F	40-49
GTEX-13FTY-2226-SM-5J1ND	Breast - Mammary Tissue	F	40-49
GTEX-13PL6-2926-SM-5L3I2	Breast - Mammary Tissue	F	40-49
GTEX-145ME-1526-SM-5Q5F2	Breast - Mammary Tissue	F	40-49
GTEX-14AS3-1626-SM-5S2OY	Breast - Mammary Tissue	F	40-49
GTEX-14H4A-2526-SM-5YYAY	Breast - Mammary Tissue	F	40-49
GTEX-14PKU-0426-SM-6EU1P	Breast - Mammary Tissue	F	40-49
GTEX-15ETS-0626-SM-7KUMX	Breast - Mammary Tissue	F	40-49
GTEX-16NGA-0826-SM-718AF	Breast - Mammary Tissue	F	40-49
GTEX-17F98-0526-SM-79OK5	Breast - Mammary Tissue	F	40-49
GTEX-1B932-0826-SM-73KXG	Breast - Mammary Tissue	F	40-49
GTEX-1CAMS-1426-SM-7IGPM	Breast - Mammary Tissue	F	40-49
GTEX-Q2AG-0326-SM-48U1O	Breast - Mammary Tissue	F	40-49
GTEX-R3RS-0626-SM-48FE1	Breast - Mammary Tissue	F	40-49
GTEX-S341-1526-SM-4AD6K	Breast - Mammary Tissue	F	40-49
GTEX-S4UY-0726-SM-4AD6X	Breast - Mammary Tissue	F	40-49
GTEX-SE5C-2126-SM-4BRUJ	Breast - Mammary Tissue	F	40-49
GTEX-T6MO-0326-SM-32QOK	Breast - Mammary Tissue	F	40-49
GTEX-TML8-1226-SM-32QON	Breast - Mammary Tissue	F	40-49
GTEX-TMMY-0726-SM-33HBE	Breast - Mammary Tissue	F	40-49
GTEX-W5X1-2326-SM-3GIL6	Breast - Mammary Tissue	F	40-49
GTEX-WI4N-1426-SM-3LK7H	Breast - Mammary Tissue	F	40-49
GTEX-WYVS-1726-SM-3NMAY	Breast - Mammary Tissue	F	40-49
GTEX-XV7Q-2326-SM-4BRVZ	Breast - Mammary Tissue	F	40-49
GTEX-Y5LM-1726-SM-4VDSX	Breast - Mammary Tissue	F	40-49
GTEX-YB5K-1626-SM-5IFIN	Breast - Mammary Tissue	F	40-49
GTEX-YFC4-1426-SM-5IFJG	Breast - Mammary Tissue	F	40-49
GTEX-YJ8O-2226-SM-5IFHW	Breast - Mammary Tissue	F	40-49
GTEX-ZC5H-2626-SM-5J2MG	Breast - Mammary Tissue	F	40-49
GTEX-ZPIC-1126-SM-5BC7F	Breast - Mammary Tissue	F	40-49
GTEX-ZV6S-1826-SM-5NQ8D	Breast - Mammary Tissue	F	40-49
Adipose Tissue
GTEX-11EM3-2326-SM-5H12B	Adipose - Subcutaneous	F	20-29
GTEX-133LE-1926-SM-5N9FV	Adipose - Subcutaneous	F	20-29
GTEX-14BMU-2126-SM-5S2TS	Adipose - Subcutaneous	F	20-29
GTEX-15ER7-0426-SM-6PAM3	Adipose - Subcutaneous	F	20-29
GTEX-T2IS-0226-SM-32QPH	Adipose - Subcutaneous	F	20-29
GTEX-T5JW-1726-SM-3GADN	Adipose - Subcutaneous	F	20-29
GTEX-11P81-2426-SM-5GU65	Adipose - Subcutaneous	F	30-39
GTEX-16BQI-0526-SM-6PAM8	Adipose - Subcutaneous	F	30-39
GTEX-17HG3-2326-SM-79OKH	Adipose - Subcutaneous	F	30-39
GTEX-18D9A-2026-SM-718BL	Adipose - Subcutaneous	F	30-39
GTEX-1AMEY-1426-SM-7939I	Adipose - Subcutaneous	F	30-39
GTEX-QDT8-0226-SM-32PL4	Adipose - Subcutaneous	F	30-39
GTEX-U3ZN-2626-SM-3DB7T	Adipose - Subcutaneous	F	30-39
GTEX-XUZC-1826-SM-4BRVO	Adipose - Subcutaneous	F	30-39
GTEX-ZXES-2026-SM-5NQ6R	Adipose - Subcutaneous	F	30-39
GTEX-12ZZX-0226-SM-5DUXU	Adipose - Subcutaneous	F	40-49
GTEX-13FTY-0626-SM-5L3F8	Adipose - Subcutaneous	F	40-49
GTEX-145ME-1926-SM-5SI9S	Adipose - Subcutaneous	F	40-49
GTEX-14AS3-2026-SM-5TDD9	Adipose - Subcutaneous	F	40-49
GTEX-14H4A-1026-SM-62LDY	Adipose - Subcutaneous	F	40-49
GTEX-14PKU-2126-SM-7LT8A	Adipose - Subcutaneous	F	40-49
GTEX-15ETS-0426-SM-6PANI	Adipose - Subcutaneous	F	40-49
GTEX-16NGA-1826-SM-7LG5L	Adipose - Subcutaneous	F	40-49
GTEX-17F98-1126-SM-79OJS	Adipose - Subcutaneous	F	40-49
GTEX-Q2AG-0226-SM-2S1P4	Adipose - Subcutaneous	F	40-49
GTEX-T6MO-1726-SM-33HB8	Adipose - Subcutaneous	F	40-49
GTEX-TML8-2026-SM-32QOP	Adipose - Subcutaneous	F	40-49
GTEX-W5X1-2626-SM-4LMI8	Adipose - Subcutaneous	F	40-49
GTEX-WI4N-1126-SM-3LK7Q	Adipose - Subcutaneous	F	40-49
GTEX-XV7Q-2626-SM-4BRVA	Adipose - Subcutaneous	F	40-49
GTEX-YB5K-2226-SM-4WWG1	Adipose - Subcutaneous	F	40-49
GTEX-YFC4-0226-SM-57WD2	Adipose - Subcutaneous	F	40-49
GTEX-YJ8O-2426-SM-5HL7S	Adipose - Subcutaneous	F	40-49
GTEX-ZC5H-0126-SM-4WAYL	Adipose - Subcutaneous	F	40-49
GTEX-ZPIC-1826-SM-57WFE	Adipose - Subcutaneous	F	40-49

## Sheet: Supp T5
Cross-species comparisons (Fig 2)
first author	year	GEO Accession	animal	strain/type	n	age	mammary gland (location)	sequencing platform
Avril-Sassen	2009	GSE15057	mouse	C57Bl/6	4	6-wks	inguinal gland	Illumina Sentrix Mouse-6 Expression BeaChips V1
Gopalakrishnan	2018	GSE87613	rat	Sprague-Dawley	5	PND42	fifth left and right caudal mammary glands	ThermoFisher GeneChip Rat Gene 2.0 ST array
Gopalakrishnan	2018	GSE87613	rat	Sprague-Dawley	5	PND63	fifth left and right caudal mammary glands	ThermoFisher GeneChip Rat Gene 2.0 ST array
Dewi	2016	GSE72940	macaque	cynomolgus	4	7-12 months after menarche	n/a	Affymetrix Gene Atlas Rhesus Gene 1.1 ST WT Array Strip

## Sheet: Supp T6
Genes with high expression (in top 500) in adolescents, adults, rat, mouse, and macaque
ACTB
AHNAK
APOE
B2M
CD81
COL1A1
COL1A2
COL3A1
COX8A
CST3
DCN
DDX5
EEF2
FTH1
FTL
HSPA8
IGFBP7
LUM
MMP2
MYH9
P4HB
PABPC1
PSAP
RPL23
RPL23A
RPL3
RPL34
RPL35
RPL35A
RPL6
RPL7A
RPL8
RPS18
RPS20
RPS21
RPS25
RPS27A
RPS28
RPS5
TIMP2
TPT1
TUBB
XBP1

## Sheet: SuppT7
Genes differentially expressed in overweight/obese compared with non-overweight/obese subjects
Gene Symbol	Gene Type	Protein coding	Log2fold change	Padj
AC008269.1	lincRNA	no	-3.22985	0.00651165
AC015912.3	lncRNA	no	-1.89642	0.0218947
AC016583.1	TEC	no	-1.60812	0.0445558
AC016747.4	lncRNA	no	-2.70033	0.0441701
AC021752.1	lncRNA	no	-1.41023	0.0431096
AC024597.1	lincRNA	no	2.12807	0.0431096
AC068775.1	protein_coding	yes	-1.07205	0.0443795
AC078993.1	antisense	no	-1.74386	0.0226838
AC087276.2	processed_transcript	no	-1.80478	0.0431096
AC092145.1	antisense	no	2.05257	0.0457815
AC093627.7	lincRNA	no	-2.39865	0.0228125
AC107956.1	pseudogene	no	-1.65751	0.0154333
AC108097.1	antisense	no	-2.7717	0.00391187
AC144831.1	lincRNA	no	0.826935	0.0386061
AC244021.1	lincRNA	no	0.881982	0.00747072
AC244197.2	lincRNA	no	-1.50961	0.0357444
ADAP2	protein_coding	yes	0.40139	0.0434001
ADGRB3	protein_coding	yes	-1.05194	0.0434001
AF064858.1	lincRNA	no	-1.41148	0.0368156
AIRE	protein_coding	yes	-2.79669	0.00262185
AL137779.2	antisense	no	-1.44019	0.0443795
AL138767.3	lincRNA	no	-2.85517	0.00483143
AL139158.2	lincRNA	no	-1.96377	0.0431096
AL161669.4	protein_coding	yes	2.1127	0.00262185
AL353597.3	TEC	no	2.09963	0.0212467
AL391988.1	lncRNA	no	0.585866	0.0407972
AL445645.1	sense_intronic	no	-1.64882	0.0431096
ALOX15	protein_coding	yes	-1.46115	0.0368156
AP000763.2	pseudogene	no	4.46808	0.000313061
AP003774.4	antisense	no	-2.04845	0.0482949
ARMC3	protein_coding	yes	-2.34824	0.0167069
BCAT1	protein_coding	yes	1.06603	0.00391187
C1orf64	protein_coding	yes	-1.51937	0.033876
CCIN	protein_coding	yes	1.46554	0.0221027
CCL18	protein_coding	yes	2.44951	0.00373155
CD163	protein_coding	yes	0.985624	0.0131143
CD209	protein_coding	yes	1.17726	0.00483143
CD248	protein_coding	yes	0.854119	0.0479835
CD4	protein_coding	yes	0.450936	0.0424482
CDCA4P4	pseudogene	no	-2.2333	0.0431096
CDKN2B	protein_coding	yes	0.72448	0.0485231
CILP	protein_coding	yes	1.15964	0.027722
CLEC10A	protein_coding	yes	0.832671	0.0441701
CLEC4GP1	pseudogene	no	1.47024	0.00546627
COL4A2-AS2	antisense	no	1.54272	0.0221027
CPB1	protein_coding	yes	2.26526	0.0368156
CYP4Z1	protein_coding	yes	-1.53705	0.0161216
DDX18P5	pseudogene	no	-5.41459	0.0110589
DHRS2	protein_coding	yes	-2.4599	0.00484101
F13A1	protein_coding	yes	1.06195	0.0228125
FBN1	protein_coding	yes	0.774121	0.0441351
FCGR2B	protein_coding	yes	1.12234	0.00114926
FCN2	protein_coding	yes	-0.932729	0.0443795
FGFBP2	protein_coding	yes	1.21012	0.0154168
FMNL1	protein_coding	yes	0.33898	0.0368156
FN1	protein_coding	yes	0.770003	0.0441351
FSTL1	protein_coding	yes	0.57789	0.0434001
GFRA2	protein_coding	yes	0.865805	0.0478739
GLYATL1P4	pseudogene	no	-2.96806	0.0364672
HMGCS2	protein_coding	yes	-2.75714	0.00273218
HSPA7	pseudogene	no	1.01015	0.00532358
ITIH5	protein_coding	yes	0.744484	0.00024485
KCNAB2	protein_coding	yes	0.400141	0.0254884
LAMA4	protein_coding	yes	0.558882	0.0441701
LGI2	protein_coding	yes	0.900165	0.0464929
LGMN	protein_coding	yes	0.722509	0.00373155
LILRA6	protein_coding	yes	1.07012	0.00483143
LILRB2	protein_coding	yes	0.70645	0.0464929
LILRB3	protein_coding	yes	0.90308	0.00373155
LILRB5	protein_coding	yes	1.3165	0.00273218
LINC00968	lincRNA	no	1.26448	0.00459437
LINC00989	lincRNA	no	-1.62565	0.0110589
LINC01133	lincRNA	no	1.27647	0.0357444
LINC01456	lincRNA	no	-11.5223	0.0357444
LINC02126	lincRNA	no	-2.42396	0.0373408
LINC02446	lincRNA	no	-1.79026	0.0431096
LMX1A	protein_coding	yes	1.25027	0.00840069
MARCO	protein_coding	yes	1.33608	0.0121569
MFAP5	protein_coding	yes	1.14254	0.00378128
MIR3648	miRNA	no	1.67884	0.00459437
MIR3687	miRNA	no	1.4301	0.029445
MIR663AHG	processed_transcript	no	1.17381	0.0188458
MOCS1	protein_coding	yes	-0.570601	0.0386061
MPP2	protein_coding	yes	-0.573283	0.00483143
MS4A4A	protein_coding	yes	0.861213	0.0368156
MSR1	protein_coding	yes	0.820361	0.0482949
MTATP6P1	pseudogene	no	-3.93151	9.52646e-05
MTND4P12	pseudogene	no	-4.78954	9.99819e-10
MTND5P25	pseudogene	no	-4.08994	0.0233081
MUCL1	protein_coding	yes	-2.4891	0.00840069
NCF1C	pseudogene	no	0.891519	0.0110589
NCF2	protein_coding	yes	0.658626	0.0368156
NLRP9	protein_coding	yes	-2.00863	0.0178149
NPL	protein_coding	yes	0.557692	0.0368156
NTRK3	protein_coding	yes	-0.677603	0.0434001
NXF3	protein_coding	yes	1.77586	0.0212467
PDE4DIP	protein_coding	yes	0.388617	0.0303204
PLEKHO2	protein_coding	yes	0.408714	0.0244699
RASSF2	protein_coding	yes	0.554413	0.0271821
RHOXF1-AS1	antisense	no	0.783838	0.0212467
RP4-565E6.1	sense_intronic	no	-1.42045	0.0364672
RPL35P5	pseudogene	no	1.73425	0.0457815
SCN9A	protein_coding	yes	0.987429	0.00110915
SEPT7P3	pseudogene	no	3.11157	0.0441701
SIGLEC1	protein_coding	yes	1.23857	0.000217632
SLC11A1	protein_coding	yes	0.793363	0.0110589
SLC22A12	protein_coding	yes	1.52833	0.0434001
SLC27A2	protein_coding	yes	-1.62892	3.90726e-05
SOCS2-AS1	processed_transcript	no	-0.825998	0.0441351
SPI1	protein_coding	yes	0.60124	0.0221027
STAB1	protein_coding	yes	0.572744	0.0423148
STS	protein_coding	yes	0.444898	0.0229206
TEX101	protein_coding	yes	-3.21695	0.0237474
TSPAN13	protein_coding	yes	-0.472817	0.0244699
UPF3AP2	pseudogene	no	1.27423	0.0228125
USP6	protein_coding	yes	-1.18676	0.00794556
WDPCP	protein_coding	yes	0.487344	0.0228125
ZNF613	protein_coding	yes	-0.275641	0.0454927
ZNHIT3	protein_coding	yes	-0.286901	0.0271821
ZSCAN26	pseudogene	no	-0.292646	0.00809152

## Sheet: Supp T8
Upstream regulators identified by IPA with absolute Z-scores >1. Regulators mentioned in main text are in bold. Red - inflammatory, blue - estrogen signaling, purple - growth factors.
Upstream Regulator	Molecule Type	Predicted Activation State	Activation z-score	p-value of overlap	Target Molecules in Dataset
lipopolysaccharide	chemical drug	Activated	2.748	0.000132	ALOX15,CCL18,CD163,CD209,CD4,FBN1,FCGR2B,FN1,FSTL1,HMGCS2,KCNAB2,MARCO,MSR1,NCF2,SIGLEC1,SLC11A1,SPI1,STAB1,STS
MAFB	transcription regulator	Activated	2.449	9.63e-07	CD163,F13A1,GFRA2,LGMN,LILRB5,STAB1
IL10	cytokine	Activated	2.333	0.00308	CCL18,CD163,CD209,FCGR2B,LILRB2,MSR1
CSF1	cytokine	Activated	2.245	1.53e-07	CD163,CD209,FN1,MARCO,MSR1,NCF2,SIGLEC1,SPI1,STAB1
IL10RA	transmembrane receptor	Activated	2.236	0.00694	F13A1,FBN1,FN1,FSTL1,NPL
TGM2	enzyme	Activated	2.236	0.00187	FN1,LILRB2,NCF2,PLEKHO2,SLC27A2
progesterone	chemical - endogenous mammalian	Activated	2.177	0.0106	ALOX15,BCAT1,CDKN2B,FN1,HSD11B1,NPL,RASSF2
dexamethasone	chemical drug	Activated	2.099	0.000348	ALOX15,CCL18,CD163,CD209,CDKN2B,FCGR2B,FMNL1,FN1,FSTL1,HSD11B1,LAMA4,LYVE1,MARCO,MFAP5,MS4A4A,MSR1,NDP,SLC27A2,SPI1
USP22	peptidase	Activated	2	9.53e-06	FCGR2B,MSR1,NCF2,SPI1
TCF4	transcription regulator	Activated	2	0.0688	CDKN2B,FN1,HSD11B1,LAMA4
CCR2	G-protein coupled receptor	Activated	2	0.000966	CD163,F13A1,FBN1,FN1
genistein	chemical drug	Activated	2	0.0698	CD4,FCGR2B,LGMN,SLC11A1
tetradecanoylphorbol acetate	chemical drug		1.986	0.00193	AIRE,CCL18,CD163,CD209,CD4,CDKN2B,FBN1,HSD11B1,LYVE1,MSR1,SCN9A,SLC11A1
IL4	cytokine		1.971	2.49e-05	ALOX15,CCL18,CD163,CD209,CLEC10A,F13A1,FCGR2B,FN1,HSD11B1,KCNAB2,MARCO,MSR1,SCN9A,STAB1
forskolin	chemical toxicant		1.97	0.021	CCL18,CD163,CD4,CDKN2B,FN1,HSD11B1,NDP
AKT1	kinase		1.969	0.0264	CD4,FN1,FSTL1,MSR1
ESR1	ligand-dependent nuclear receptor		1.969	0.273	BCAT1,CDKN2B,FCN2,HMGCS2,LILRB5,NCF2,UGT2B28
IL6	cytokine		1.722	0.0008	CD163,CD209,CDKN2B,CLEC10A,FN1,MSR1,NCF2,SCN9A,SPI1,STS
CSF2	cytokine		1.616	0.000566	CCL18,CD163,CD209,CDKN2B,FCGR2B,MARCO,SCN9A,SPI1
TGFB1	growth factor		1.567	0.00963	ALOX15,CCL18,CD163,CD4,CDKN2B,CORO1C,F13A1,FBN1,FN1,ITIH5,LYVE1,MSR1,NCF2,SPI1
tretinoin	chemical - endogenous mammalian		1.537	0.0435	CDKN2B,FN1,HMGCS2,HSD11B1,LAMA4,LILRB2,NCF2,NTRK3,PLEKHO2,SLC27A2,SPI1
SPIB	transcription regulator		1.387	1.77e-05	ARMC3,CD209,CLEC10A,LILRB3,SLC22A12
poly rI:rC-RNA	biologic drug		1.342	0.0174	CD209,FCGR2B,FN1,MARCO,MSR1,STAB1
HGF	growth factor		1.212	0.0428	CDKN2B,FN1,LGMN,LYVE1,STAB1
Tgf beta	group		1.185	0.0261	CD209,CDKN2B,FN1,FSTL1
PGR	ligand-dependent nuclear receptor		1.131	0.0231	ALOX15,FN1,MFAP5,RASSF2
ERBB3	kinase		1	0.000998	FBN1,FN1,FSTL1,LAMA4
hydrocortisone	chemical - endogenous mammalian		0.911	0.00211	ALOX15,CD163,FN1,HSD11B1
IL13	cytokine		0.72	1e-07	ALOX15,CCL18,CD163,CD209,CD4,CLEC10A,F13A1,FCGR2B,HSD11B1,LILRB2,LILRB3,MS4A4A
Vegf	group		0.555	0.045	FN1,HMGCS2,LYVE1,NDP,NPL
TGFBR2	kinase		0.44	0.00731	ALOX15,CDKN2B,FN1,HSD11B1
SIRT1	transcription regulator		0.059	0.0202	CDKN2B,CLEC10A,CPB1,FN1,LAMA4
IFNG	cytokine		0.004	0.00316	ALOX15,CCL18,CD163,CD209,CD4,CDKN2B,CLEC10A,FCGR2B,FN1,MSR1,NCF2,SLC11A1,SPI1
mifepristone	chemical drug		0	0.00148	ALOX15,BCAT1,FCGR2B,HSD11B1,NDP,NPL
beta-estradiol	chemical - endogenous mammalian		-0.123	0.0245	ALOX15,BCAT1,CCDC80,CDKN2B,DHRS2,FBN1,FCGR2B,FN1,FSTL1,HSD11B1,LILRB5,NCF2,NTRK3,STS
IgG	complex		-0.128	0.00148	CD209,CDKN2B,FCGR2B,FN1,STAB1
STAT3	transcription regulator		-0.132	0.0273	ALOX15,CD209,CDKN2B,FN1,LILRB2,SPI1
TNF	cytokine		-0.316	0.00451	CCDC80,CCL18,CD163,CD209,CD4,FCGR2B,FN1,GFRA2,HSD11B1,LAMA4,LYVE1,MSR1,NCF2,SCN9A,SLC11A1
rosiglitazone	chemical drug		-0.319	0.0353	FN1,HMGCS2,HSD11B1,MSR1,SLC27A2
MYB	transcription regulator		-0.784	0.000594	CD4,CDKN2B,DHRS2,FN1,SLC27A2
LY294002	chemical - kinase inhibitor		-1.032	0.0158	CCL18,CDKN2B,DHRS2,FN1,NTRK3,RASSF2
mir-21	microRNA		-1.237	0.00079	ALOX15,CDKN2B,FN1,MARCO,NMT2,SIGLEC1
ADIPOQ	other		-1.264	3.61e-07	CD163,CLEC10A,FN1,HMGCS2,MSR1,NCF2,SLC27A2,SPI1
GATA6	transcription regulator		-1.294	0.000897	ALOX15,CD163,CLEC10A,LYVE1,MARCO
IKZF1	transcription regulator		-1.4	0.00283	FN1,LGMN,LILRB3,SCN9A,SPI1
Immunoglobulin (Ig)	complex	Inhibited	-2.789	0.00124	CCL18,FN1,LILRB2,LILRB3,NCF2,SLC11A1,SPI1,STAB1
